# Supplementary material for: A Deeper Examination of Thorellius atrox Scorpion Venom Components with Omic Techonologies
Source: Toxins (Basel). 2017 Dec 12;9(12):399. doi: 10.3390/toxins9120399 (PMC5744119; doi:10.3390/toxins9120399)
Supplement: Supplementary file 1 [file toxins-09-00399-s001.zip]

Archive with 5 entries (4 files):
- supplementary/Figures S1 and S2 updated.pdf
- supplementary/TableS1.pdf
- supplementary/TableS2.pdf
- supplementary/TableS3.pdf
- supplementary/
